# Supplementary material for: Relationships between Body Condition Score (BCS), FAMACHA©-Score and Haematological Parameters in Alpacas (Vicugna pacos), and Llamas (Lama glama) Presented at the Veterinary Clinic
Source: Animals (Basel). 2021 Aug 27;11(9):2517. doi: 10.3390/ani11092517 (PMC8469494; doi:10.3390/ani11092517)
Supplement: Supplementary file 1 [file animals-11-02517-s001.zip]

Archive with 1 entries (1 files):
- animals-1340348-supplementary.xlsx
