# Supplementary material for: Relationships between Body Condition Score (BCS), FAMACHA©-Score and Haematological Parameters in Alpacas (Vicugna pacos), and Llamas (Lama glama) Presented at the Veterinary Clinic
Source: Animals (Basel). 2021 Aug 27;11(9):2517. doi: 10.3390/ani11092517 (PMC8469494; doi:10.3390/ani11092517)
Supplement: Supplementary file 1 [file animals-11-02517-s001.zip › animals-1340348-supplementary.xlsx]

## Sheet: Table S1
Table S1: Descriptive statistics of bodyweight, BCS, FS and haematological parameters in alpacas and llamas. A: alpaca, L: llama, BCS: body condition score, FS: FAMACHA©-score, PCV: packed cell volume, Hb: haemoglobin, WBC: white blood count, SD: standard deviation.
Parameter	Species	Gender	Age	n=	Mean	SD	Minimum	Maximum	Lower quartile	Median	Upper quartile
bodyweight (kg)	A	male	cria	24	21.6896	10.9469	5.7	46	14.35	21	28.25
bodyweight (kg)	A	male	adult	77	60.174	15.5145	19.5	88.5	50.5	62	71
bodyweight (kg)	A	female	cria	40	21.005	12.1643	5.9	63	14.05	19.5	25
bodyweight (kg)	A	female	adult	89	59.6809	12.9746	21	85	53	61	67.5
bodyweight (kg)	L	male	cria	2	26.8	25.0316	9.1	44.5	9.1	26.8	44.5
bodyweight (kg)	L	male	adult	20	114.47	38.2119	51.5	192.5	87.25	111.4	139.3
bodyweight (kg)	L	female	cria	2	32.5	15.5563	21.5	43.5	21.5	32.5	43.5
bodyweight (kg)	L	female	adult	16	104.219	33.3347	42	164	84	105	132
bodyweight (kg)	A	all	all	230	49.1554	21.9811	5.7	88.5	30	55.25	65
bodyweight (kg)	L	all	all	40	101.888	42.1956	9.1	192.5	78.5	103.75	132.75
BCS	A	male	cria	26	2.26923	0.710363	1	4	2	2.25	3
BCS	A	male	adult	87	2.57471	0.837107	1	4	2	3	3
BCS	A	female	cria	40	2.1375	0.679248	1	3.5	1.5	2	2.5
BCS	A	female	adult	106	2.46226	0.72604	1	4	2	2.5	3
BCS	L	male	cria	2	2.5	0.707107	2	3	2	2.5	3
BCS	L	male	adult	21	2.40476	1.03222	1	4.5	1.5	2	3
BCS	L	female	cria	2	1	0	1	1	1	1	1
BCS	L	female	adult	16	2.03125	0.939304	1	4	1.25	2	2.75
BCS	A	all	all	259	2.4305	0.768188	1	4	2	2.5	3
BCS	L	all	all	41	2.19512	0.992963	1	4.5	1.5	2	3
FS	A	male	cria	22	1.40909	0.959121	1	5	1	1	1
FS	A	male	adult	71	1.52113	0.908046	1	5	1	1	2
FS	A	female	cria	28	1.14286	0.448395	1	3	1	1	1
FS	A	female	adult	93	1.64516	1.08993	1	5	1	1	2
FS	L	male	cria	2	1	0	1	1	1	1	1
FS	L	male	adult	19	1.73684	1.28418	1	5	1	1	2
FS	L	female	cria	2	3	2.82843	1	5	1	3	5
FS	L	female	adult	16	2	1.46059	1	5	1	1	2.5
FS	A	all	all	214	1.51402	0.962825	1	5	1	1	2
FS	L	all	all	39	1.87179	1.39886	1	5	1	1	2
PCV (L/L)	A	male	cria	26	0.269231	0.058578	0.06	0.36	0.25	0.265	0.31
PCV (L/L)	A	male	adult	87	0.271035	0.0746781	0.05	0.42	0.23	0.27	0.32
PCV (L/L)	A	female	cria	40	0.28575	0.0524716	0.17	0.41	0.26	0.28	0.315
PCV (L/L)	A	female	adult	106	0.251038	0.0773727	0.04	0.43	0.23	0.26	0.3
PCV (L/L)	L	male	cria	2	0.27	0.0424264	0.24	0.3	0.24	0.27	0.3
PCV (L/L)	L	male	adult	21	0.286191	0.0899709	0.06	0.47	0.25	0.29	0.34
PCV (L/L)	L	female	cria	2	0.155	0.13435	0.06	0.25	0.06	0.155	0.25
PCV (L/L)	L	female	adult	16	0.229375	0.104847	0.04	0.37	0.185	0.25	0.31
PCV (L/L)	A	all	all	259	0.264942	0.0721453	0.04	0.43	0.23	0.27	0.31
PCV (L/L)	L	all	all	41	0.256829	0.0997356	0.04	0.47	0.21	0.28	0.32
Hb (g/L)	A	male	cria	26	121.731	25.4818	28	165	113	120.5	136
Hb (g/L)	A	male	adult	87	121.08	32.7784	21	198	106	122	141
Hb (g/L)	A	female	cria	40	127.475	25.489	84	197	115.5	124.5	131
Hb (g/L)	A	female	adult	106	112.104	35.1145	20	186	102	116.5	133
Hb (g/L)	L	male	cria	2	127	12.7279	118	136	118	127	136
Hb (g/L)	L	male	adult	21	130.714	39.0655	29	218	116	134	156
Hb (g/L)	L	female	cria	2	68.5	75.6604	15	122	15	68.5	122
Hb (g/L)	L	female	adult	16	106.062	45.3144	27	167	85	114	141.5
Hb (g/L)	A	all	all	259	118.459	32.4604	20	198	106	119	136
Hb (g/L)	L	all	all	41	117.878	44.1436	15	218	94	129	145
WBC (G/L)	A	male	cria	26	12.3462	6.28466	3.9	28.3	8	11.15	14.2
WBC (G/L)	A	male	adult	87	11.992	6.21031	0.3	38.9	7.4	11.2	15.2
WBC (G/L)	A	female	cria	40	11.845	6.6097	0.5	30.1	8.15	11.5	14.1
WBC (G/L)	A	female	adult	106	13.1934	8.89467	1.4	75	8.7	11.6	15.4
WBC (G/L)	L	male	cria	2	14.6	0.282843	14.4	14.8	14.4	14.6	14.8
WBC (G/L)	L	male	adult	21	11.7571	6.51541	2.8	30.2	6.8	10.8	12.4
WBC (G/L)	L	female	cria	2	34.15	8.83883	27.9	40.4	27.9	34.15	40.4
WBC (G/L)	L	female	adult	16	11.625	4.59427	4.5	19.5	7.85	12.1	14.45
WBC (G/L)	A	all	all	259	12.4965	7.47253	0.3	75	8.2	11.5	14.9
WBC (G/L)	L	all	all	41	12.9366	7.4265	2.8	40.4	9.2	11.7	15.2
Lymphocytes (%)	A	male	cria	26	25.3654	13.1305	5	48.5	11	25.25	36
Lymphocytes (%)	A	male	adult	87	20.7931	15.4928	2	73	11	17.5	24.5
Lymphocytes (%)	A	female	cria	40	27.95	16.9814	1	76	14.25	27.75	38.25
Lymphocytes (%)	A	female	adult	106	18.3443	13.0615	1	90	11	15.5	22
Lymphocytes (%)	L	male	cria	2	24.25	15.9099	13	35.5	13	24.25	35.5
Lymphocytes (%)	L	male	adult	21	15.9524	12.971	2.5	65	9.5	14	21
Lymphocytes (%)	L	female	cria	2	6.75	1.06066	6	7.5	6	6.75	7.5
Lymphocytes (%)	L	female	adult	16	14.3438	9.72577	4.5	34.5	6	11.75	19.75
Lymphocytes (%)	A	all	all	259	21.3552	14.8974	1	90	11	17.5	27.5
Lymphocytes (%)	L	all	all	41	15.2805	11.5845	2.5	65	7.5	13	21
Segmented neutrophils (%)	A	male	cria	26	62.3654	11.0314	42	80.5	54.5	62	73
Segmented neutrophils (%)	A	male	adult	87	62.3908	19.1149	11.5	95.5	53.5	64.5	76
Segmented neutrophils (%)	A	female	cria	40	54.425	18.0507	12	88	45.75	53.75	66.75
Segmented neutrophils (%)	A	female	adult	106	64.3491	17.9098	3	98	56.5	67.75	77
Segmented neutrophils (%)	L	male	cria	2	51.25	13.0815	42	60.5	42	51.25	60.5
Segmented neutrophils (%)	L	male	adult	21	63.4048	20.4552	19	92	52	64	79
Segmented neutrophils (%)	L	female	cria	2	71	21.9203	55.5	86.5	55.5	71	86.5
Segmented neutrophils (%)	L	female	adult	16	69.9688	18.6096	33.5	94.5	60	72.25	84
Segmented neutrophils (%)	A	all	all	259	61.9595	18.0169	3	98	52.5	63.5	75
Segmented neutrophils (%)	L	all	all	41	65.7439	19.4233	19	94.5	55.5	65	81.5
Band neutrophils (%)	A	male	cria	26	5.48077	5.68415	0	21.5	1	3.75	8
Band neutrophils (%)	A	male	adult	87	7.6954	8.10446	0	43.5	2	5	11
Band neutrophils (%)	A	female	cria	40	11	9.68676	0	35	3	6.5	17.25
Band neutrophils (%)	A	female	adult	106	9.27358	10.4508	0	47	2	5.75	14.5
Band neutrophils (%)	L	male	cria	2	12.75	10.253	5.5	20	5.5	12.75	20
Band neutrophils (%)	L	male	adult	21	8.64286	14.2233	0	50.5	1	2	8
Band neutrophils (%)	L	female	cria	2	16	18.3848	3	29	3	16	29
Band neutrophils (%)	L	female	adult	16	8.4375	11.2944	0	40.5	0.5	4	12.5
Band neutrophils (%)	A	all	all	259	8.62934	9.27329	0	47	2	5.5	12.5
Band neutrophils (%)	L	all	all	41	9.12195	12.7827	0	50.5	1	4	11.5
Eosinophils (%)	A	male	cria	26	3.80769	6.8236	0	25	0	1	2
Eosinophils (%)	A	male	adult	87	5.31609	7.39465	0	29.5	0	2	8
Eosinophils (%)	A	female	cria	40	0.9875	1.37042	0	4.5	0	0.5	1.5
Eosinophils (%)	A	female	adult	106	4.54245	6.54149	0	30.5	0	2	5.5
Eosinophils (%)	L	male	cria	2	4.75	6.71751	0	9.5	0	4.75	9.5
Eosinophils (%)	L	male	adult	21	8.7619	11.6765	0	39	0.5	2	12.5
Eosinophils (%)	L	female	cria	2	0.25	0.353553	0	0.5	0	0.25	0.5
Eosinophils (%)	L	female	adult	16	5	6.40052	0	20.5	0	1.5	9.75
Eosinophils (%)	A	all	all	259	4.17954	6.52081	0	30.5	0	1.5	4.5
Eosinophils (%)	L	all	all	41	6.68293	9.50379	0	39	0	1	10
Basophils (%)	A	male	cria	26	0.365385	0.539587	0	2	0	0	0.5
Basophils (%)	A	male	adult	87	0.390805	0.567662	0	2.5	0	0	0.5
Basophils (%)	A	female	cria	40	0.325	0.605001	0	2.5	0	0	0.5
Basophils (%)	A	female	adult	106	0.509434	0.723685	0	4	0	0.5	0.5
Basophils (%)	L	male	cria	2	0.25	0.353553	0	0.5	0	0.25	0.5
Basophils (%)	L	male	adult	21	0.547619	0.610425	0	2.5	0	0.5	0.5
Basophils (%)	L	female	cria	2	0.5	0	0.5	0.5	0.5	0.5	0.5
Basophils (%)	L	female	adult	16	0.4375	0.680073	0	2	0	0	0.75
Basophils (%)	A	all	all	259	0.426641	0.639786	0	4	0	0	0.5
Basophils (%)	L	all	all	41	0.487805	0.607122	0	2.5	0	0.5	0.5
Monocytes (%)	A	male	cria	26	2.42308	2.23469	0	10	1	2	3.5
Monocytes (%)	A	male	adult	87	2.77586	2.94401	0	17.5	1	1.5	4
Monocytes (%)	A	female	cria	40	3.7	4.32909	0	21	1.5	2	4
Monocytes (%)	A	female	adult	106	2.41509	2.29645	0	13	1	2	3
Monocytes (%)	L	male	cria	2	6.5	0.707107	6	7	6	6.5	7
Monocytes (%)	L	male	adult	21	2.69048	2.56162	0	8.5	1	2	3.5
Monocytes (%)	L	female	cria	2	4.5	2.82843	2.5	6.5	2.5	4.5	6.5
Monocytes (%)	L	female	adult	16	1.5625	2.11246	0	7.5	0.25	0.75	2
Monocytes (%)	A	all	all	259	2.73552	2.92386	0	21	1	2	3.5
Monocytes (%)	L	all	all	41	2.52439	2.55673	0	8.5	0.5	1.5	3.5
Normoblasts (%)	A	male	cria	26	1.55769	3.93021	0	18	0	0	0.5
Normoblasts (%)	A	male	adult	87	22.3333	184.807	0	1720	0	0	0.5
Normoblasts (%)	A	female	cria	40	5.2125	19.0273	0	114	0	0	1.75
Normoblasts (%)	A	female	adult	106	3.23585	10.4915	0	65.5	0	0	1
Normoblasts (%)	L	male	cria	2	0	0	0	0	0	0	0
Normoblasts (%)	L	male	adult	21	8.28571	26.0986	0	107	0	0	0.5
Normoblasts (%)	L	female	cria	2	11.5	15.5563	0.5	22.5	0.5	11.5	22.5
Normoblasts (%)	L	female	adult	16	23.4688	69.0836	0	275	0	0	9.75
Normoblasts (%)	A	all	all	259	9.78764	107.547	0	1720	0	0	0.5
Normoblasts (%)	L	all	all	41	13.9634	46.8982	0	275	0	0	2

## Sheet: Table S2
Table S2: Wilcoxon test to compare alpacas and llamas concering bodyweight, BCS, FS and haematological parameters. BCS: body condition score, FS: FAMACHA©-score, PCV: packed cell volume, Hb: haemoglobin, WBC: white blood count.
Parameter	Alpacas (n=)	Llamas (n=)	p-value
Bodyweight (kg)	230	40	<.0001
BCS	259	41	0.05
FS	214	39	0.198
PCV (L/L)	259	41	0.9219
Hb (g/L)	259	41	0.419
WBC (G/L)	259	41	0.7877
Lymphocytes (%)	259	41	0.0037
Segmented neutrophils (%)	259	41	0.1831
Band neutrophils (%)	259	41	0.2403
Eosinophils (%)	259	41	0.3546
Basophils (%)	259	41	0.2718
Monocytes (%)	259	41	0.4841
Normoblasts (%)	259	41	0.486

## Sheet: Table S3
Table S3: Wilcoxon test to compare crias and adults concering bodyweight, BCS, FS and haematological parameters in alpacas. BCS: body condition score, FS: FAMACHA©-score, PCV: packed cell volume, Hb: haemoglobin, WBC: white blood count.
Parameter	Crias (n=)	Adults (n=)	p-value
Bodyweight (kg)	64	166	<.0001
BCS	66	193	0.0028
FS	50	164	0.0125
PCV (L/L)	66	193	0.0952
Hb (g/L)	66	193	0.0757
WBC (G/L)	66	193	0.6581
Lymphocytes (%)	66	193	0.0002
Segmented neutrophils (%)	66	193	0.0023
Band neutrophils (%)	66	193	0.7353
Eosinophils (%)	66	193	0.0014
Basophils (%)	66	193	0.1238
Monocytes (%)	66	193	0.2358
Normoblasts (%)	66	193	0.2171

## Sheet: Table S4
Table S4: Wilcoxon test to compare gender concering bodyweight, BCS, FS and haematological parameters in alpacas and llamas. BCS: body condition score, FS: FAMACHA©-score, PCV: packed cell volume, Hb: haemoglobin, WBC: white blood count.
	All alpacas			All llamas
Parameter	Males (n=)	Females (n=)	p-value	Males (n=)	Females (n=)	p-value
Bodyweight (kg)	101	129	0.2617	22	18	0.4796
BCS	113	146	0.132	23	18	0.0958
FS	93	121	0.9277	21	18	0.4006
PCV (L/L)	113	146	0.3854	23	18	0.0548
Hb (g/L)	113	146	0.3298	23	18	0.0719
WBC (G/L)	113	146	0.5684	23	18	0.4383
Lymphocytes (%)	113	146	0.6911	23	18	0.344
Segmented neutrophils (%)	113	146	0.7342	23	18	0.2268
Band neutrophils (%)	113	146	0.1016	23	18	0.958
Eosinophils (%)	113	146	0.082	23	18	0.3719
Basophils (%)	113	146	0.5827	23	18	0.3994
Monocytes (%)	113	146	0.7173	23	18	0.1014
Normoblasts (%)	113	146	0.1119	23	18	0.1764

## Sheet: Table S5
Table S5: Wilcoxon test to compare anaemic and non-anaemic animals concering bodyweight, BCS, FS and haematological parameters in alpacas and llamas. BCS: body condition score, FS: FAMACHA©-score, PCV: packed cell volume, Hb: haemoglobin, WBC: white blood count.
	All alpacas			All llamas
Parameter	Anaemic (n=)	Non-anaemic (n=)	p-value	Anaemic (n=)	Non-anaemic (n=)	p-value
Bodyweight (kg)	124	106	<.0001	20	20	0.0002
BCS	142	117	<.0001	20	21	<.0001
FS	124	90	0.0054	20	19	<.0001
PCV (L/L)	142	117	<.0001	20	21	<.0001
Hb (g/L)	142	117	<.0001	20	21	<.0001
WBC (G/L)	142	117	0.3463	20	21	0.7642
Lymphocytes (%)	142	117	0.1538	20	21	0.2103
Segmented neutrophils (%)	142	117	0.0799	20	21	0.103
Band neutrophils (%)	142	117	0.0285	20	21	0.724
Eosinophils (%)	142	117	0.0712	20	21	0.0067
Basophils (%)	142	117	0.1014	20	21	0.6555
Monocytes (%)	142	117	0.0105	20	21	0.8956
Normoblasts (%)	142	117	0.2498	20	21	0.0224

## Sheet: Table S6
Table S6: Descriptive statistics of bodyweight, BCS, FS and haematological parameters in anaemic and non-anaemic alpacas and llamas. A: alpaca, L: llama, BCS: body condition score, FS: FAMACHA©-score, PCV: packed cell volume, Hb: haemoglobin, WBC: white blood count, SD: standard deviation.
Parameter	Species	Anaemia	n=	Mean	SD	Minimum	Maximum	Lower quartile	Median	Upper quartile
bodyweight (kg)	A	anaemic	124	43.777	21.2591	5.9	86	22.5	47.75	60
bodyweight (kg)	A	non-anaemic	106	55.4472	21.2183	5.7	88.5	46	62.25	70
bodyweight (kg)	L	anaemic	20	77.745	34.4064	9.1	134	53.25	82.5	104.75
bodyweight (kg)	L	non-anaemic	20	126.03	35.2671	44.5	192.5	103.75	123.25	145.5
BCS	A	anaemic	142	2.23944	0.771198	1	4	1.5	2	3
BCS	A	non-anaemic	117	2.66239	0.700459	1	4	2	3	3
BCS	L	anaemic	20	1.575	0.612909	1	3	1	1.5	2
BCS	L	non-anaemic	21	2.78571	0.92967	1.5	4.5	2	3	3.5
FS	A	anaemic	124	1.68548	1.12161	1	5	1	1	2
FS	A	non-anaemic	90	1.27778	0.618584	1	4	1	1	1
FS	L	anaemic	20	2.65	1.59852	1	5	1	2	4.5
FS	L	non-anaemic	19	1.05263	0.229416	1	2	1	1	1
PCV (L/L)	A	anaemic	142	0.219437	0.0598198	0.04	0.28	0.21	0.24	0.26
PCV (L/L)	A	non-anaemic	117	0.320171	0.0401931	0.25	0.43	0.29	0.32	0.34
PCV (L/L)	L	anaemic	20	0.1805	0.0829378	0.04	0.28	0.09	0.21	0.245
PCV (L/L)	L	non-anaemic	21	0.329524	0.0445507	0.27	0.47	0.3	0.32	0.35
Hb (g/L)	A	anaemic	142	99.3732	27.6022	20	133	90	108.5	117
Hb (g/L)	A	non-anaemic	117	141.624	20.7434	106	198	127	138	155
Hb (g/L)	L	anaemic	20	84.8	37.583	15	131	53.5	94	117
Hb (g/L)	L	non-anaemic	21	149.381	20.4755	124	218	136	145	158
WBC (G/L)	A	anaemic	142	13.1465	8.34312	0.6	75	142	8.1	11.5
WBC (G/L)	A	non-anaemic	117	11.7077	6.19992	0.3	38.9	117	8.3	11.3
WBC (G/L)	L	anaemic	20	13.13	8.84713	4.5	40.4	20	6.25	11.4
WBC (G/L)	L	non-anaemic	21	12.7524	5.98954	2.8	30.2	21	10.1	11.7
Lymphocytes (%)	A	anaemic	142	20.0704	13.4999	1	73	10.5	17	26.5
Lymphocytes (%)	A	non-anaemic	117	22.9145	16.3588	4.5	90	12.5	19	28
Lymphocytes (%)	L	anaemic	20	12.475	7.42236	2.5	31	5.75	11.75	17.25
Lymphocytes (%)	L	non-anaemic	21	17.9524	14.1668	3	65	8.5	15.5	21.5
Segmented neutrophils (%)	A	anaemic	142	64.0211	16.7226	11.5	98	55.5	66	76
Segmented neutrophils (%)	A	non-anaemic	117	59.4573	19.2494	3	94	49	62.5	73.5
Segmented neutrophils (%)	L	anaemic	20	69.975	20.8551	25.5	94.5	58	76.75	86.25
Segmented neutrophils (%)	L	non-anaemic	21	61.7143	17.504	19	92	52	63	73
Band neutrophils (%)	A	anaemic	142	7.65845	8.74529	0	45	1.5	5	11
Band neutrophils (%)	A	non-anaemic	117	9.80769	9.78494	0	47	2.5	6.5	14.5
Band neutrophils (%)	L	anaemic	20	10.525	13.8502	0	46	0.75	4.5	17.5
Band neutrophils (%)	L	non-anaemic	21	7.78571	11.8623	0	50.5	1	3.5	8
Eosinophils (%)	A	anaemic	142	4.72183	6.97755	0	30.5	0	1.5	5.5
Eosinophils (%)	A	non-anaemic	117	3.52137	5.88188	0	26.5	0	1	4
Eosinophils (%)	L	anaemic	20	3.6	8.89944	0	39	0	0.5	2.5
Eosinophils (%)	L	non-anaemic	21	9.61905	9.31921	0	26	0.5	9.5	14
Basophils (%)	A	anaemic	142	0.471831	0.662508	0	4	0	0	0.5
Basophils (%)	A	non-anaemic	117	0.371795	0.609387	0	3	0	0	0.5
Basophils (%)	L	anaemic	20	0.375	0.393199	0	1.5	0	0.5	0.5
Basophils (%)	L	non-anaemic	21	0.595238	0.751981	0	2.5	0	0.5	1
Monocytes (%)	A	anaemic	142	2.32746	2.4204	0	15	0.5	1.5	3
Monocytes (%)	A	non-anaemic	117	3.23077	3.3826	0	21	1	2	3.5
Monocytes (%)	L	anaemic	20	2.725	2.9977	0	8.5	0.5	1.5	4.5
Monocytes (%)	L	non-anaemic	21	2.33333	2.11148	0	7	1	1.5	3.5
Normoblasts (%)	A	anaemic	142	15.7394	144.778	0	1720	0	0	1
Normoblasts (%)	A	non-anaemic	117	2.5641	12.2916	0	114	0	0	0.5
Normoblasts (%)	L	anaemic	20	27.875	65.0279	0	275	0	0.25	17.5
Normoblasts (%)	L	non-anaemic	21	0.714286	1.95941	0	8.5	0	0	0

## Sheet: Table S7
Table S7: Kruskal-Wallis test to test the influence of BCS on bodyweight, FS and haematological parameters in alpacas and llamas. BCS: body condition score, FS: FAMACHA©-score, PCV: packed cell volume, Hb: haemoglobin, WBC: white blood count.
	All alpacas			All llamas
Parameter	ChiSquare	DF	Pr > ChiSq	ChiSquare	DF	Pr > ChiSq
Bodyweight (kg)	45.5159	6	<.0001	17.7135	7	0.0133
FS	32.6097	6	<.0001	14.9407	7	0.0368
PCV (L/L)	24.13	6	0.0005	15.2301	7	0.0332
Hb (g/L)	23.3433	6	0.0007	15.8781	7	0.0263
WBC (G/L)	9.2571	6	0.1596	13.7479	7	0.0559
Lymphocytes (%)	8.7694	6	0.187	16.1456	7	0.0238
Segmented neutrophils (%)	7.1013	6	0.3116	15.2263	7	0.0332
Band neutrophils (%)	7.9553	6	0.2414	11.7729	7	0.1083
Eosinophils (%)	23.4809	6	0.0007	19.4853	7	0.0068
Basophils (%)	6.888	6	0.3313	15.7532	7	0.0275
Monocytes (%)	8.7451	6	0.1884	5.0114	7	0.6586
Normoblasts (%)	5.2097	6	0.5172	8.3538	7	0.3024

## Sheet: Table S8
Table S8: Descriptive statistics of bodyweight, FS and haematological parameters in alpacas and llamas with different BCS. A: alpaca, L: llama, BCS: body condition score, FS: FAMACHA©-score, PCV: packed cell volume, Hb: haemoglobin, WBC: white blood count, SD: standard deviation.
Parameter	Species	BCS	n=	Mean	SD	Minimum	Maximum	Lower quartile	Median	Upper quartile
bodyweight (kg)	A	1	18	37.3833	20.78	9.4	86	19.5	37.25	51
bodyweight (kg)	A	1.5	28	42.7714	18.8006	14.5	85	24.25	47.75	58
bodyweight (kg)	A	2	61	43.368	21.5437	6	85.5	23.5	49.5	62.5
bodyweight (kg)	A	2.5	33	44.7	22.3261	5.7	74.5	22	53	62
bodyweight (kg)	A	3	63	55.2841	20.9348	7.6	79	36	61	71
bodyweight (kg)	A	3.5	20	65.175	14.0939	33.5	88.5	54.75	66.75	75
bodyweight (kg)	A	4	7	75.4714	7.47701	60	84.3	75	76.5	79
bodyweight (kg)	L	1	8	67.5	28.5945	21.5	113	49.25	69	84.5
bodyweight (kg)	L	1.5	8	83.1625	27.6402	42	113.3	56.5	93.25	105.25
bodyweight (kg)	L	2	9	102.022	40.9201	9.1	141	90	102	131.5
bodyweight (kg)	L	2.5	4	112.125	23.4321	86	143	97.75	109.75	126.5
bodyweight (kg)	L	3	4	114.375	50.7631	44.5	164	79.75	124.5	149
bodyweight (kg)	L	3.5	3	134.333	17.9536	114	148	114	141	148
bodyweight (kg)	L	4	3	155.667	46.439	103.5	192.5	103.5	171	192.5
bodyweight (kg)	L	4.5	1	176	.	176	176	176	176	176
FS	A	1	16	1.8125	1.16726	1	5	1	1	2.5
FS	A	1.5	27	1.85185	1.23113	1	5	1	1	2
FS	A	2	54	1.87037	1.09968	1	5	1	2	2
FS	A	2.5	29	1.31034	0.890564	1	5	1	1	1
FS	A	3	59	1.18644	0.629027	1	5	1	1	1
FS	A	3.5	22	1.31818	0.5679	1	3	1	1	2
FS	A	4	7	1	0	1	1	1	1	1
FS	L	1	8	2.625	1.59799	1	5	1.5	2	4
FS	L	1.5	8	2.75	1.66905	1	5	1.5	2	4.5
FS	L	2	9	1.33333	0.707107	1	3	1	1	1
FS	L	2.5	4	1	0	1	1	1	1	1
FS	L	3	4	2	2	1	5	1	1	3
FS	L	3.5	2	1	0	1	1	1	1	1
FS	L	4	3	1	0	1	1	1	1	1
FS	L	4.5	1	1	.	1	1	1	1	1
PCV (L/L)	A	1	19	0.211579	0.0704165	0.06	0.32	0.17	0.21	0.27
PCV (L/L)	A	1.5	31	0.240645	0.0722466	0.05	0.35	0.22	0.25	0.29
PCV (L/L)	A	2	66	0.252424	0.0868962	0.04	0.42	0.22	0.255	0.31
PCV (L/L)	A	2.5	38	0.277895	0.0579449	0.08	0.41	0.25	0.27	0.31
PCV (L/L)	A	3	69	0.284783	0.0572561	0.04	0.43	0.26	0.28	0.32
PCV (L/L)	A	3.5	28	0.285	0.0636251	0.13	0.42	0.25	0.29	0.325
PCV (L/L)	A	4	8	0.28625	0.0515302	0.21	0.37	0.255	0.275	0.325
PCV (L/L)	L	1	8	0.1825	0.0797765	0.06	0.27	0.125	0.21	0.23
PCV (L/L)	L	1.5	8	0.2075	0.11805	0.04	0.35	0.09	0.25	0.295
PCV (L/L)	L	2	9	0.282222	0.0632016	0.18	0.37	0.24	0.28	0.34
PCV (L/L)	L	2.5	4	0.275	0.0544671	0.21	0.32	0.23	0.285	0.32
PCV (L/L)	L	3	5	0.292	0.151723	0.05	0.47	0.3	0.31	0.33
PCV (L/L)	L	3.5	3	0.306667	0.0378594	0.28	0.35	0.28	0.29	0.35
PCV (L/L)	L	4	3	0.336667	0.0251661	0.31	0.36	0.31	0.34	0.36
PCV (L/L)	L	4.5	1	0.38	.	0.38	0.38	0.38	0.38	0.38
Hb (g/L)	A	1	19	93.6316	30.4872	28	133	72	94	124
Hb (g/L)	A	1.5	31	108.032	33.0025	29	164	92	115	129
Hb (g/L)	A	2	66	113.182	40.1148	20	196	100	116.5	133
Hb (g/L)	A	2.5	38	123.526	25.3513	39	197	109	118.5	134
Hb (g/L)	A	3	69	126.986	25.0819	21	190	115	124	140
Hb (g/L)	A	3.5	28	127.679	29.0849	62	198	111.5	125	147
Hb (g/L)	A	4	8	131.5	16.0089	114	159	119.5	125.5	144.5
Hb (g/L)	L	1	8	82.875	40.35	15	129	59.5	92	108
Hb (g/L)	L	1.5	8	99.375	48.394	29	153	53.5	113.5	139.5
Hb (g/L)	L	2	9	127.333	26.4102	81	167	118	125	140
Hb (g/L)	L	2.5	4	122.5	21.8861	95	145	105.5	125	139.5
Hb (g/L)	L	3	5	135	68.9275	27	218	136	138	156
Hb (g/L)	L	3.5	3	147.333	12.2202	134	158	134	150	158
Hb (g/L)	L	4	3	150.333	13.3167	135	159	135	157	159
Hb (g/L)	L	4.5	1	171	.	171	171	171	171	171
WBC (G/L)	A	1	19	15.0684	10.5457	3.7	45.1	6.9	11.9	19.9
WBC (G/L)	A	1.5	31	13.2806	6.60154	1.4	27.3	8.7	12.9	17.6
WBC (G/L)	A	2	66	13.3682	10.2488	0.3	75	9.4	12.15	15.5
WBC (G/L)	A	2.5	38	10.3526	5.71668	0.6	28.3	7	9.7	12.8
WBC (G/L)	A	3	69	11.7696	4.77408	4.4	29	8.5	10.9	14
WBC (G/L)	A	3.5	28	13.2143	5.98682	5.6	28.4	9.15	11.6	16.45
WBC (G/L)	A	4	8	10.1	3.30843	6.3	15.9	7.6	9.3	12.4
WBC (G/L)	L	1	8	19.325	10.1888	10.3	40.4	12.7	15.55	23.7
WBC (G/L)	L	1.5	8	9.4875	4.78433	3.2	17.8	5.2	10.25	12
WBC (G/L)	L	2	9	15.0556	7.53046	4.5	30.2	11.7	14.8	17.3
WBC (G/L)	L	2.5	4	7.825	2.13912	6	10.1	6	7.6	9.65
WBC (G/L)	L	3	5	10.18	5.34621	2.8	15.2	6.5	12	14.4
WBC (G/L)	L	3.5	3	9.56667	3.03535	6.3	12.3	6.3	10.1	12.3
WBC (G/L)	L	4	3	14.1667	6.00528	10.6	21.1	10.6	10.8	21.1
WBC (G/L)	L	4.5	1	11	.	11	11	11	11	11
Lymphocytes (%)	A	1	19	15.9474	12.2121	1	40	6	14	22
Lymphocytes (%)	A	1.5	31	21.8871	17.1366	5	84.5	11	17.5	31
Lymphocytes (%)	A	2	66	20.8258	16.771	2	90	10.5	14.75	26.5
Lymphocytes (%)	A	2.5	38	26.0789	18.6132	2	76	12.5	19.75	35
Lymphocytes (%)	A	3	69	22.1377	12.0272	7.5	52.5	13	20.5	26.5
Lymphocytes (%)	A	3.5	28	17.6071	9.20583	1	40.5	11	17.75	24.5
Lymphocytes (%)	A	4	8	20.4375	9.7484	13	37.5	14.5	15.75	26.25
Lymphocytes (%)	L	1	8	6.8125	3.42196	2.5	13	4.75	5.75	9
Lymphocytes (%)	L	1.5	8	12.625	6.49588	3	21	6.75	14.5	17.25
Lymphocytes (%)	L	2	9	13.3889	9.55176	4.5	31	6.5	9.5	14
Lymphocytes (%)	L	2.5	4	18	5.30723	10.5	22	14.25	19.75	21.75
Lymphocytes (%)	L	3	5	29.9	21.5737	12	65	15.5	21.5	35.5
Lymphocytes (%)	L	3.5	3	21.8333	13.2885	8	34.5	8	23	34.5
Lymphocytes (%)	L	4	3	17.8333	3.51188	14.5	21.5	14.5	17.5	21.5
Lymphocytes (%)	L	4.5	1	10	.	10	10	10	10	10
Segmented neutrophils (%)	A	1	19	71.7895	15.4311	50.5	98	60.5	69	84.5
Segmented neutrophils (%)	A	1.5	31	59.3065	22.4721	5.5	91.5	45.5	66.5	76
Segmented neutrophils (%)	A	2	66	61.3485	20.0036	3	93	50	65.25	76
Segmented neutrophils (%)	A	2.5	38	60.8816	20.041	12	88	53.5	63.5	76
Segmented neutrophils (%)	A	3	69	59.9058	15.4609	13	89	48	60.5	71.5
Segmented neutrophils (%)	A	3.5	28	65.3929	11.3695	39	83.5	55.5	67	73.5
Segmented neutrophils (%)	A	4	8	64.75	11.2853	52	82.5	57.25	60.25	74.25
Segmented neutrophils (%)	L	1	8	81.625	14.4636	55.5	94.5	73.75	86.5	91.25
Segmented neutrophils (%)	L	1.5	8	65.5625	22.954	25.5	83	52.25	75.5	80.25
Segmented neutrophils (%)	L	2	9	67.5	19.4968	38	92	58	62	86
Segmented neutrophils (%)	L	2.5	4	68.5	4.37798	64	74.5	65.75	67.75	71.25
Segmented neutrophils (%)	L	3	5	38.9	13.0547	19	50.5	33.5	42	49.5
Segmented neutrophils (%)	L	3.5	3	67.6667	10.6105	59	79.5	59	64.5	79.5
Segmented neutrophils (%)	L	4	3	58.6667	6.50641	52	65	52	59	65
Segmented neutrophils (%)	L	4.5	1	63	.	63	63	63	63	63
Band neutrophils (%)	A	1	19	9.07895	9.61229	0.5	26	1.5	5	21.5
Band neutrophils (%)	A	1.5	31	11.7419	11.5195	0	47	4.5	8	14.5
Band neutrophils (%)	A	2	66	9.69697	10.0073	0	45.5	2.5	7	14.5
Band neutrophils (%)	A	2.5	38	6.10526	5.90712	0	26	1.5	5	8
Band neutrophils (%)	A	3	69	8.1087	9.44873	0	43.5	1	5	13
Band neutrophils (%)	A	3.5	28	7.5	8.07947	0.5	32.5	2	4.25	11
Band neutrophils (%)	A	4	8	7.125	5.53399	0.5	16	2.5	6	11.75
Band neutrophils (%)	L	1	8	7.5	10.2015	0	29	0.25	3.5	11.75
Band neutrophils (%)	L	1.5	8	17.3125	20.1067	0.5	50.5	2.75	8	33
Band neutrophils (%)	L	2	9	9.16667	9.81708	1	24	1	2	19
Band neutrophils (%)	L	2.5	4	0.75	0.645497	0	1.5	0.25	0.75	1.25
Band neutrophils (%)	L	3	5	14.7	14.58	5.5	40.5	8	8	11.5
Band neutrophils (%)	L	3.5	3	3.5	3.5	0	7	0	3.5	7
Band neutrophils (%)	L	4	3	2	1.80278	0.5	4	0.5	1.5	4
Band neutrophils (%)	L	4.5	1	0	.	0	0	0	0	0
Eosinophils (%)	A	1	19	0.868421	1.44186	0	4.5	0	0	1
Eosinophils (%)	A	1.5	31	2.87097	6.36654	0	25	0	0.5	2
Eosinophils (%)	A	2	66	3.48485	5.52753	0	24	0	1	5
Eosinophils (%)	A	2.5	38	3.23684	5.756	0	29.5	0	1	4
Eosinophils (%)	A	3	69	6.21014	8.2691	0	30.5	0.5	2.5	9.5
Eosinophils (%)	A	3.5	28	5.58929	6.38583	0	22.5	0.75	3.25	9.5
Eosinophils (%)	A	4	8	4.875	3.45119	0	9.5	2.25	4.5	8
Eosinophils (%)	L	1	8	0.875	1.90394	0	5.5	0	0	0.75
Eosinophils (%)	L	1.5	8	1.875	4.31567	0	12.5	0	0.25	1
Eosinophils (%)	L	2	9	6.27778	12.637	0	39	0.5	0.5	4
Eosinophils (%)	L	2.5	4	10.375	2.49583	7	12.5	8.5	11	12.25
Eosinophils (%)	L	3	5	11.5	11.2194	0	25.5	2	9.5	20.5
Eosinophils (%)	L	3.5	3	3.33333	3.2532	0	6.5	0	3.5	6.5
Eosinophils (%)	L	4	3	20.1667	5.34634	14	23.5	14	23	23.5
Eosinophils (%)	L	4.5	1	26	.	26	26	26	26	26
Basophils (%)	A	1	19	0.157895	0.374634	0	1.5	0	0	0
Basophils (%)	A	1.5	31	0.274193	0.444198	0	2	0	0	0.5
Basophils (%)	A	2	66	0.431818	0.606924	0	3	0	0	0.5
Basophils (%)	A	2.5	38	0.5	0.667792	0	2	0	0	1
Basophils (%)	A	3	69	0.521739	0.778549	0	4	0	0	1
Basophils (%)	A	3.5	28	0.375	0.502309	0	1.5	0	0	0.5
Basophils (%)	A	4	8	0.625	0.876275	0	2.5	0	0.25	1
Basophils (%)	L	1	8	0.1875	0.258775	0	0.5	0	0	0.5
Basophils (%)	L	1.5	8	0.5	0.46291	0	1.5	0.25	0.5	0.5
Basophils (%)	L	2	9	0.277778	0.666667	0	2	0	0	0
Basophils (%)	L	2.5	4	0.75	0.288675	0.5	1	0.5	0.75	1
Basophils (%)	L	3	5	1.2	0.83666	0.5	2.5	0.5	1	1.5
Basophils (%)	L	3.5	3	0.5	0.866025	0	1.5	0	0	1.5
Basophils (%)	L	4	3	0.166667	0.288675	0	0.5	0	0	0.5
Basophils (%)	L	4.5	1	1	.	1	1	1	1	1
Monocytes (%)	A	1	19	1.94737	2.75829	0	9.5	0	1	3
Monocytes (%)	A	1.5	31	2.98387	4.04657	0	21	1	2	4
Monocytes (%)	A	2	66	3.15909	3.04979	0	15	1.5	2.5	4
Monocytes (%)	A	2.5	38	2.14474	2.01986	0	10	1	1.5	3
Monocytes (%)	A	3	69	2.64493	2.74679	0	17.5	1	2	3.5
Monocytes (%)	A	3.5	28	3.17857	2.95088	0	13	1	2.5	5
Monocytes (%)	A	4	8	2.1875	1.94454	0	5.5	0.25	2.5	3.25
Monocytes (%)	L	1	8	2.75	3.17355	0	8.5	0.25	1.75	4.75
Monocytes (%)	L	1.5	8	2.125	2.90012	0	8.5	0.25	0.75	3.25
Monocytes (%)	L	2	9	3.27778	2.63523	0.5	7.5	0.5	3	5.5
Monocytes (%)	L	2.5	4	1.625	0.478714	1	2	1.25	1.75	2
Monocytes (%)	L	3	5	3.1	2.77038	0.5	7	1.5	1.5	5
Monocytes (%)	L	3.5	3	3.16667	2.92973	1	6.5	1	2	6.5
Monocytes (%)	L	4	3	1.16667	1.25831	0	2.5	0	1	2.5
Monocytes (%)	L	4.5	1	0	.	0	0	0	0	0
Normoblasts (%)	A	1	19	1.34211	4.08946	0	18	0	0	0.5
Normoblasts (%)	A	1.5	31	4.29032	13.7706	0	65.5	0	0	1
Normoblasts (%)	A	2	66	30.3561	211.496	0	1720	0	0	1.5
Normoblasts (%)	A	2.5	38	7.68421	28.8469	0	140	0	0	0.5
Normoblasts (%)	A	3	69	0.5	1.32288	0	8	0	0	0
Normoblasts (%)	A	3.5	28	0.553571	0.946135	0	3.5	0	0	0.75
Normoblasts (%)	A	4	8	3.875	10.1621	0	29	0	0	1
Normoblasts (%)	L	1	8	11.1875	23.6869	0	66.5	0	0	11.5
Normoblasts (%)	L	1.5	8	55.875	96.8879	0	275	0	2.5	83.5
Normoblasts (%)	L	2	9	2.38889	4.24837	0	11	0	0	1.5
Normoblasts (%)	L	2.5	4	0	0	0	0	0	0	0
Normoblasts (%)	L	3	5	2.5	5.59017	0	12.5	0	0	0
Normoblasts (%)	L	3.5	3	0	0	0	0	0	0	0
Normoblasts (%)	L	4	3	0.666667	1.1547	0	2	0	0	2
Normoblasts (%)	L	4.5	1	0	.	0	0	0	0	0

## Sheet: Table S9
Table S9: Spearman´s correlation for BCS with bodyweight, FS and haematological parameters in alpacas and llamas. BCS: body condition score, FS: FAMACHA©-score, PCV: packed cell volume, Hb: haemoglobin, WBC: white blood count.
	All alpacas			All llamas
	n=	r=	p-value	n=	r=	p-value
Bodyweight (kg)	230	0.41414	<.0001	40	0.66196	<.0001
FS	214	-0.31703	<.0001	39	-0.55486	0.0002
PCV (L/L)	259	0.28834	<.0001	41	0.59217	<.0001
Hb (g/L)	259	0.28188	<.0001	41	0.60494	<.0001
WBC (G/L)	259	-0.08213	0.1976	41	-0.25006	0.1148
Lymphocytes (%)	259	0.09299	0.1355	41	0.5436	0.0002
Segmented neutrophils (%)	259	-0.07556	0.2256	41	-0.46205	0.0024
Band neutrophils (%)	259	-0.12088	0.052	41	-0.13439	0.4022
Eosinophils (%)	259	0.2845	<.0001	41	0.60822	<.0001
Basophils (%)	259	0.11036	0.0762	41	0.24968	0.1154
Monocytes (%)	259	0.06395	0.3052	41	-0.00747	0.963
Normoblasts (%)	259	-0.08648	0.1652	41	-0.3009	0.0559

## Sheet: Table S10
Table S10: Kruskal-Wallis test to test the influence of FS on bodyweight, BCS and haematological parameters in alpacas and llamas. BCS: body condition score, FS: FAMACHA©-score, PCV: packed cell volume, Hb: haemoglobin, WBC: white blood count.
	All alpacas			All llamas
Parameter	ChiSquare	DF	Pr > ChiSq	ChiSquare	DF	Pr > ChiSq
Bodyweight (kg)	0.4587	4	0.9774	6.022	4	0.1975
BCS	21.8098	4	0.0002	13.5512	4	0.0089
PCV (L/L)	35.2877	4	<.0001	21.1412	4	0.0003
Hb (g/L)	34.17	4	<.0001	20.4275	4	0.0004
WBC (G/L)	2.1048	4	0.7165	2.301	4	0.6806
Lymphocytes (%)	2.4738	4	0.6493	6.1595	4	0.1876
Segmented neutrophils (%)	1.8255	4	0.7678	5.9886	4	0.2
Band neutrophils (%)	3.5292	4	0.4735	2.6199	4	0.6233
Eosinophils (%)	8.4808	4	0.0755	11.4084	4	0.0223
Basophils (%)	3.2275	4	0.5205	0.924	4	0.9211
Monocytes (%)	3.4212	4	0.49	4.6686	4	0.323
Normoblasts (%)	34.8064	4	<.0001	21.1867	4	0.0003

[truncated: 3 more sheets: Table S11, Table S12, Table S13]
